# Supplementary material for: Risk of Pneumoconiosis in Workers Exposed to Crystalline Silica from Lava Rock Dust from Mount Etna
Source: J Clin Med. 2025 May 28;14(11):3781. doi: 10.3390/jcm14113781 (PMC12155804; doi:10.3390/jcm14113781)
Supplement: Supplementary file 1 [file jcm-14-03781-s001.zip]

Archive with 1 entries (1 files):
- jcm-3431552-supplementary.pdf
